# Supplementary material for: Hybrid genome de novo assembly with methylome analysis of the anaerobic thermophilic subsurface bacterium Thermanaerosceptrum fracticalcis strain DRI-13T
Source: BMC Genomics. 2021 Mar 23;22:209. doi: 10.1186/s12864-021-07535-z (PMC7988955; doi:10.1186/s12864-021-07535-z)
Supplement: Supplementary file 5 — Additional file 5: Supplemental Table S1. Annotated genes [file 12864_2021_7535_MOESM5_ESM.xlsx]

## Sheet: Table S1
		Supplemental Table S1: Annotated genes
		Protein	JGI Gene ID	Gene Product Name
		Membrane Transporters
		Zinc Transporter	2842669738	zinc transport system substrate-binding protein
			2842669740	zinc transport system permease protein
			2842669739	zinc transport system ATP-binding protein
		Phosphate Transporter	2842670579	phosphate transport system substrate-binding protein
			2842670578	phosphate transport system permease protein
			2842670577	phosphate transport system permease protein
			2842668228	phosphate transport system ATP-binding protein
		Lipopolysaccharide Transporter	2842670404	lipopolysaccharide transport system permease protein
			2842670403	lipopolysaccharide transport system ATP-binding protein
		Iron Transporter	2842670164	iron(III) transport system substrate-binding protein
			2842670165	iron(III) transport system permease protein
			2842670166	iron(III) transport system ATP-binding protein
		Cobalt Transporter	2842669735	cobalt/nickel transport protein
			2842669736	cobalt/nickel transport system permease protein
			2842671768	cobalt/nickel transport system permease protein
			2842671769	cobalt/nickel transport system ATP-binding protein
		Tungstate Transporter	2842671600	tungstate transport system substrate-binding protein
			2842669481	tungstate transport system permease protein
			2842669480	tungstate transport system ATP-binding protein
		Polysccharide Transporter	2842670349	raffinose/stachyose/melibiose transport system substrate-binding protein
			2842670348	raffinose/stachyose/melibiose transport system permease protein
			2842670347	raffinose/stachyose/melibiose transport system permease protein
			2842670350	multiple sugar transport system ATP-binding protein
		Nitrogen Fixation	2842668281	nitrogenase iron protein NifH
			2842668284	nitrogenase molybdenum-iron protein alpha chain
			2842668285	nitrogenase molybdenum-cofactor synthesis protein NifE
			2842668286	nitrogenase molybdenum-iron protein NifN
			2842668282	nitrogen regulatory protein PII 1
			2842668283	nitrogen regulatory protein PII 2
			2842668285	nitrogenase molybdenum-iron protein beta chain
			2842668287	nitrogenase cofactor biosynthesis protein NifB
			2842668288	Fe-only nitrogenase accessory protein AnfO
			2842668289	homocitrate synthase NifV
		Ammonium Transporter	2842668113	Amt family ammonium transporter
		Branched Chain Amino Acid transporter	2842668303	branched-chain amino acid transport system substrate-binding protein
			2842668302	branched-chain amino acid transport system permease protein
			2842668301	branched-chain amino acid transport system permease protein
			2842668300	branched-chain amino acid transport system ATP-binding protein
			2842668299	branched-chain amino acid transport system ATP-binding protein
		Oligopeptide Transport	2842671647	oligopeptide transport system substrate-binding protein
			2842671651	oligopeptide transport system permease protein
			2842671650	oligopeptide transport system permease protein
			2842671649	oligopeptide transport system ATP-binding protein
			2842671648	oligopeptide transport system ATP-binding protein
		Phosphonate Transporter	2842668016	phosphonate transport system substrate-binding protein
			2842668018	phosphonate transport system permease protein
			2842668017	phosphonate transport system ATP-binding protein
		Metabolism
		Fumarase	2842671182	fumarate hydratase subunit alpha
			2842671183	fumarate hydratase subunit beta
		Malate Dehydrogenase (Oxaloacetate-Decarboxylating)	2842671184	malate dehydrogenase (oxaloacetate-decarboxylating)
		Pyruvate Ferredoxin Oxidoreductase	2842669841	pyruvate ferredoxin oxidoreductase alpha subunit
			2842669840	pyruvate ferredoxin oxidoreductase beta subunit
			2842669842	pyruvate ferredoxin oxidoreductase delta subunit
			2842669843	pyruvate ferredoxin oxidoreductase gamma subunit
		Succinyl-CoA:Acetate CoA-Transferase	2842669189	succinyl-CoA:acetate CoA-transferase
		Succinyl-CoA Synthetase	2842669785	succinyl-CoA synthetase alpha subunit
		NADH Dehydrogenase	2842669135	NADH-quinone oxidoreductase subunit A
			2842669134	NADH-quinone oxidoreductase subunit B
			2842669133	NADH-quinone oxidoreductase subunit C
			2842669132	NADH-quinone oxidoreductase subunit D
			2842669131	NADH-quinone oxidoreductase subunit H
			2842669130	NADH-quinone oxidoreductase subunit I
			2842669129	NADH-quinone oxidoreductase subunit J
			2842669128	NADH-quinone oxidoreductase subunit K
			2842669127	NADH-quinone oxidoreductase subunit L
			2842669126	NADH-quinone oxidoreductase subunit M
			2842669125	NADH-quinone oxidoreductase subunit N
		Succinate Dehydrogenase	2842671508	succinate dehydrogenase / fumarate reductase cytochrome b subunit
			2842671506	succinate dehydrogenase / fumarate reductase flavoprotein subunit
			2842671507	succinate dehydrogenase / fumarate reductase iron-sulfur subunit
		ATP Synthase	2842670447	F-type H+-transporting ATPase subunit alpha
			2842670444	F-type H+-transporting ATPase subunit beta
			2842670446	F-type H+-transporting ATPase subunit gamma
			2842670448	F-type H+-transporting ATPase subunit delta
			2842670443	F-type H+-transporting ATPase subunit epsilon
			2842670451	F-type H+-transporting ATPase subunit a
			2842670449	F-type H+-transporting ATPase subunit b
			2842670450	F-type H+-transporting ATPase subunit c
		Bifurcating Hydrogenase	2842670663	NADP-reducing hydrogenase subunit HndD
			2842670664	NADH:ubiquinone oxidoreductase subunit F (NADH-binding)/(2Fe-2S) ferredoxin/Pyruvate/2-oxoacid:ferredoxin oxidoreductase delta subunit
			2842670665	NADP-reducing hydrogenase subunit HndB
			2842670666	NADH-quinone oxidoreductase E subunit
			2842671721	NADH:ubiquinone oxidoreductase subunit E
			2842671722	NADP-reducing hydrogenase subunit HndB
			2842671723	NADP-reducing hydrogenase subunit HndC
			2841671724	iron-only hydrogenase group A
		DNA Replication and Repair
		DNA Replication	2842668911	DNA polymerase-3 subunit alpha (Gram-positive type)
			2842670722	DNA polymerase-3 subunit gamma/tau
			2842670740	DNA polymerase-3 subunit delta'
			2842669426	DNA polymerase-3 subunit delta
			2842670679	DNA polymerase-3 subunit beta
			2842669349	DNA primase
			2842668558	single-strand DNA-binding protein
			2842669056	replicative DNA helicase
			2842670772	ribonuclease HI
			2842669136	ribonuclease HII
			2842667878	DNA polymerase-1
			2842671256	DNA ligase (NAD+)
		Base Excision Repair	2842667879	formamidopyrimidine-DNA glycosylase
			2842671160	endonuclease-3
			2842671065	deoxyribonuclease-4
			2842667878	DNA polymerase-1
			2842671256	DNA ligase (NAD+)
		Homologous Recombination	2842668407	single-stranded-DNA-specific exonuclease
			2842668558	single-strand DNA-binding protein
			2842670680	DNA replication and repair protein RecF
			2842669361	DNA repair protein RecO (recombination protein O)
			2842670724	recombination protein RecR
			2842668866	recombination protein RecA
			2842668481	exodeoxyribonuclease V alpha subunit
			2842668393	Holliday junction DNA helicase RuvA
			2842668394	Holliday junction DNA helicase RuvB
			2842668392	crossover junction endodeoxyribonuclease RuvC
			2842669178	ATP-dependent DNA helicase RecG
			2842669208	primosomal protein N' (replication factor Y)
		Mismatch Repair	2842668377	DNA mismatch repair protein MutS2
			2842668823	DNA mismatch repair protein MutL
			2842671255	DNA helicase-2/ATP-dependent DNA helicase PcrA
			2842668689	exodeoxyribonuclease VII large subunit
			2842668690	exodeoxyribonuclease VII small subunit
			2842668407	single-stranded-DNA-specific exonuclease
			2842668501	DNA adenine methylase
			2842668558	single-strand DNA-binding protein
			2842671256	DNA ligase (NAD+)
		Non-homologous end-joining	2842671606	bifunctional non-homologous end joining protein LigD
			2842668155	DNA end-binding protein Ku
		Nucleotide Excision Repair	2842670258	excinuclease ABC subunit A
			2842670259	excinuclease ABC subunit B
			2842670861	transcription-repair coupling factor (superfamily II helicase)
			2842670258	excinuclease ABC subunit A
			2842670259	excinuclease ABC subunit B
			2842670257	excinuclease ABC subunit C
			2842671255	DNA helicase-2/ATP-dependent DNA helicase PcrA
			2842667878	DNA polymerase-1
			2842671256	DNA ligase (NAD+)
		Chemotaxis
		Che Two Component system	2842669434	methyl-accepting chemotaxis protein
			2842668930	chemotaxis protein CheD
			2842669090	chemotaxis protein methyltransferase CheR
			2842668934	two-component system chemotaxis response regulator CheB
			2842668933	two-component system chemotaxis sensor kinase CheA
			2842668150	purine-binding chemotaxis protein CheW
			2842668931	chemotaxis protein CheC
			2842668944	two-component system chemotaxis response regulator CheY
		Flagellar Assembly	2842670280	flagellar hook-associated protein 2
			2842670290	flagellin
			2842670294	flagellar hook-associated protein 3 FlgL
			2842670295	flagellar hook-associated protein 1 FlgK
			2842668951	flagellar hook protein FlgE
			2842668953	flagellar basal-body rod modification protein FlgD
			2842670433	flagellar basal-body rod protein FlgG
			2842668961	flagellar hook-basal body complex protein FliE
			2842668963	flagellar basal-body rod protein FlgB
			2842668962	flagellar basal-body rod protein FlgC
			2842668948	chemotaxis protein MotB
			2842668949	chemotaxis protein MotA
			2842668960	flagellar M-ring protein FliF
			2842668959	flagellar motor switch protein FliG
			2842668946	flagellar motor switch protein FliM
			2842668945	flagellar motor switch protein FliN/FliY
			2842668938	flagellar biosynthesis protein FlhA
			2842668939	flagellar biosynthetic protein FlhB
			2842668958	flagellar assembly protein FliH
			2842668957	flagellum-specific ATP synthase
			2842668941	flagellar biosynthetic protein FliQ
			2842668942	flagellar biosynthetic protein FliP
			2842668940	flagellar biosynthetic protein FliR
			2842668956	flagellar FliJ protein
			2842670279	flagellar protein FliS
			2842670297	negative regulator of flagellin synthesis FlgM
		CRISPR-Cas
		Cas Genes	2842669387	CRISPR-associated protein Csa1
			2842669388	CRISPR-associated exonuclease Cas4
			2842669389	CRISPR-associated protein Cas2
			2842669390	CRISPR-associated protein Cas1
			2842669392	CRISPR-associated protein Cst2
			2842669394	CRISPR-associated endonuclease/helicase Cas3
		BREX
		Bacteriophage Exclusion System	2842668640	type I restriction system adenine methylase HsdM
			2842668627	ATP-dependent helicase/nuclease subunit B
			2842668621	ATP-dependent Lhr-like helicase
			2842668620	hypothetical protein
			2842668622	DNA repair exonuclease SbcCD nuclease subunit
			2842668628	ATP-dependent helicase/nuclease subunit A
			2842668641	DNA polymerase-4
			2842668630	3'-5' exoribonuclease
			2842668626	hypothetical protein
			2842668632	hypothetical protein
			2842668636	hypothetical protein
		Methyltrasnferases
		Dam	2842668501	DNA adenine methylase
		Dcm	2842671839	site-specific DNA-cytosine methylase
