# Supplementary material for: Hybrid genome de novo assembly with methylome analysis of the anaerobic thermophilic subsurface bacterium Thermanaerosceptrum fracticalcis strain DRI-13T
Source: BMC Genomics. 2021 Mar 23;22:209. doi: 10.1186/s12864-021-07535-z (PMC7988955; doi:10.1186/s12864-021-07535-z)
Supplement: Supplementary file 6 — Additional file 6: Supplemental Table S2. Genes cluster 1 of unknown protein families [file 12864_2021_7535_MOESM6_ESM.xlsx]

## Sheet: Table S2
		Supplemental Table S2: Genes cluster 1 of unknown protein families
		Locus	InterPro Family	GO Term; Annotation; Domain hits
		7864-8464	RNA polymerase sigma-70 like	IPR039425	DNA-binding transcription factor activity (GO:0003700)	sigma factor activity (GO:0016987)	DNA binding (GO:0003677)
		10075-12715	unknown family
		19438-19585	unknown family
		321584-322286	unknown family	Cytoplasmic domain	Transmembrane region
		340965-342144	unknown family	Cytoplasmic domain	Transmembrane region
		410767-411025	unknown family
		444288-445386	unknown family	Non cytoplasmic domain	Signal Peptide
		458904-459558	unknown family	Non cytoplasmic domain	Transmembrane region
		498639-498933	unknown family
		511913-513191	unknown family	ATP binding (GO:0005524)	nucleic acid binding (GO:0003676)
		703994-706832	Protein of unknown function DUF2791	Cytoplasmic domain
		734868-736086	unknown family	Non cytoplasmic domain	Transmembrane region
		737954-738326	unknown family
		749762-750779	unknown family	disorder_prediction
		760229-761081	unknown family	disorder_prediction
		779414-780593	unknown family
		786426-787611	Copper transporter MctB (IPR021522)	copper ion homeostasis (GO:0055070)	membrane (GO:0016020)
		803495-804035	SpoVA (IPR005562)
		1259726-1259951	unknown family
		2041002-2043051	unknown family	Cytoplasmic domain	TMHMM entry
		2055839-2056703	unknown family
		2055839-2056703	unknown family
		2643782-2644232	unknown family	Restrct_endonuc-II-like
		2682868-2684026	unknown family
		2687694-2688126	unknown family
		2723199-2723529	unknown family	disorder_prediction
		2730537-2731305	unknown family	Non cytoplasmic domain	Transmembrane region
		2810414-2811170	unknown family	Cytoplasmic domain	Transmembrane region
		2842534-2842768	unknown family
		2846488-2847487	unknown family	Cytoplasmic domain
		2848482-2850063	unknown family	Cytoplasmic domain
		2879181-2880054	Ribose-phosphate pyrophosphokinase (IPR005946)	nucleotide biosynthetic process (GO:0009165)	ribose phosphate diphosphokinase activity (GO:0004749)	magnesium ion binding (GO:0000287)
		2884369-2885347	unknown family	disorder_prediction
		2908856-2910329	unknown family	transposition, DNA-mediated (GO:0006313)	DNA binding (GO:0003677)	transposase activity (GO:0004803)
		2937653-2937938	unknown family
		2980158-2981577	unknown family
		3048293-3049073	unknown family	Coil
		3200915-3202172	Protein FixC-like (IPR039651)	FAD-linked reductases, C-terminal domain
		3228459-3229146	Sodium/solute symporter (IPR001734)	transmembrane transport (GO:0055085)	transmembrane transporter activity (GO:0022857)	membrane (GO:0016020)
		3240384-3241203	unknown family	Cytoplasmic domain
		3242015-3243575	Imidazoleglycerol-phosphate dehydratase (IPR000807)	histidine biosynthetic process (GO:0000105)	imidazoleglycerol-phosphate dehydratase activity (GO:0004424)
		3248838-3249192	unknown family	disorder_prediction
		3354628-3354853	unknown family
		3461131-3462322	unknown family	Non cytoplasmic domain
		3584519-3585296	unknown family	membrane (GO:0016020)	MacB_PCD	ABC_permease_dom
		3756284-3756827	unknown family
